# Supplementary material for: Dexamethasone’s Clinical Efficacy in Experimental Autoimmune Pancreatitis Correlates with a Unique Transcriptomic Signature, Whilst Kinase Inhibitors Are Not Effective
Source: Biomedicines. 2024 Oct 29;12(11):2480. doi: 10.3390/biomedicines12112480 (PMC11591683; doi:10.3390/biomedicines12112480)
Supplement: Supplementary file 1 [file biomedicines-12-02480-s001.zip]

Archive with 1 entries (1 files):
- biomedicines-3250872-supplementary.pdf
